# Supplementary material for: Non-Homologous End-Joining Pathway Genotypes Significantly Associated with Nasopharyngeal Carcinoma Susceptibility
Source: Biomedicines. 2023 Jun 6;11(6):1648. doi: 10.3390/biomedicines11061648 (PMC10296066; doi:10.3390/biomedicines11061648)
Supplement: Supplementary file 1 [file biomedicines-11-01648-s001.zip]

Archive with 1 entries (1 files):
- biomedicines-2399414-supplementary.pdf
